# Supplementary material for: Secreted aspartyl protease 3 regulated by the Ras/cAMP/PKA pathway promotes the virulence of Candida auris
Source: Front Cell Infect Microbiol. 2023 Sep 15;13:1257897. doi: 10.3389/fcimb.2023.1257897 (PMC10540861; doi:10.3389/fcimb.2023.1257897)
Supplement: Supplementary file 2 [file Table_2.xlsx]

## Sheet: C. albicans SAPs Blast results
Table S2. SAPs blast analysis result
C. albicans SAPs Blast analysis results to C. auris genome
Query=C. albicans Sap1				Query=C. albicans Sap2				Query=C. albicans Sap3				Query=C. albicans Sap4				Query=C. albicans Sap5
Gene number	Score	E-value		Gene number	Score	E-value		Gene number	Score	E-value		Gene number	Score	E-value		Gene number	Score	E-value
B9J08_001518	204	2e-62		B9J08_001518	210	6e-65		B9J08_001518	202	6e-62		B9J08_001518	203	5e-62		B9J08_001518	199	2e-60
B9J08_001534	179	4e-53		B9J08_001534	187	5e-56		B9J08_001534	192	5e-58		B9J08_001534	201	5e-61		B9J08_001534	186	2e-55
B9J08_001546	172	1e-50		B9J08_001546	181	9e-54		B9J08_001546	192	6e-58		B9J08_004629	183	2e-54		B9J08_004629	186	2e-55
B9J08_004629	169	3e-49		B9J08_005421	176	2e-50		B9J08_005421	191	2e-56		B9J08_001546	173	1e-50		B9J08_001546	168	1e-48
B9J08_005421	163	5e-46		B9J08_004629	171	5e-50		B9J08_004629	177	2e-52		B9J08_005287	167	2e-48		B9J08_005287	167	2e-48
B9J08_001958	159	4e-44		B9J08_005287	160	3e-46		B9J08_001958	165	3e-46		B9J08_005421	165	2e-46		B9J08_004888	161	3e-46
B9J08_000398	152	5e-43		B9J08_001958	156	5e-43		B9J08_005287	159	9e-46		B9J08_001958	162	4e-45		B9J08_001958	159	6e-44
B9J08_004888	150	2e-40		B9J08_004888	149	7e-42		B9J08_004888	159	1e-45		B9J08_004888	150	3e-42		B9J08_005421	154	1e-42
B9J08_005287	145	5e-30		B9J08_005335	137	6e-36		B9J08_005335	125	8e-32		B9J08_000398	124	2e-31		B9J08_005335	122	9e-31
B9J08_005335	119	2e-27		B9J08_000398	117	3e-29		B9J08_000398	123	2e-31		B9J08_005335	123	6e-31		B9J08_000398	119	8e-30
Query=C. albicans Sap6				Query=C. albicans Sap7				Query=C. albicans Sap8				Query=C. albicans Sap9				Query=C. albicans Sap10
Gene number	Score	E-value		Gene number	Score	E-value		Gene number	Score	E-value		Gene number	Score	E-value		Gene number	Score	E-value
B9J08_001518	205	9e-63		B9J08_001958	165	9e-45		B9J08_001534	204	1e-62		B9J08_001958	348	5e-114		B9J08_001958	185	7e-53
B9J08_001534	197	8e-60		B9J08_001534	140	2e-37		B9J08_001958	197	3e-58		B9J08_000398	234	1e-70		B9J08_001518	171	2e-49
B9J08_004629	184	1e-54		B9J08_001546	139	6e-37		B9J08_001546	190	3e-57		B9J08_003912	200	3e-58		B9J08_004888	163	2e-46
B9J08_001546	174	6e-51		B9J08_004888	135	2e-35		B9J08_004629	189	1e-56		B9J08_005335	196	3e-55		B9J08_001534	157	3e-44
B9J08_005287	168	2e-47		B9J08_005335	135	6e-34		B9J08_001518	187	4e-56		B9J08_003911	150	5e-40		B9J08_004629	154	5e-43
B9J08_001958	161	3e-46		B9J08_001518	130	1e-33		B9J08_004888	171	3e-50		B9J08_004629	133	6e-35		B9J08_005287	144	1e-39
B9J08_004888	155	2e-42		B9J08_004629	125	8e-32		B9J08_005421	152	5e-42		B9J08_001534	129	1e-33		B9J08_003911	138	3e-36
B9J08_000398	152	1e-42		B9J08_005287	124	2e-31		B9J08_005335	147	3e-39		B9J08_001518	128	4e-33		B9J08_005335	137	2e-35
B9J08_005335	127	2e-32		B9J08_000398	116	4e-28		B9J08_005287	146	1e-40		B9J08_005421	127	5e-32		B9J08_000398	136	1e-35
B9J08_003912	124	2e-31		B9J08_005421	104	2e-24		B9J08_000398	131	4e-34		B9J08_001546	119	4e-30		B9J08_001546	133	2e-35

## Sheet: C. auris SAPs Blast results
Table S2. SAPs blast analysis result
C. albicans SAPs Blast analysis results to C. auris genome
Query=C. auris B9J08_001518				Query=C. auris B9J08_001534				Query=C. auris B9J08_001546				Query=C. auris B9J08_004629				Query=C. auris B9J08_005421				Query=C. auris B9J08_001958				Query=C. auris B9J08_000398
Gene name	Score	E-value		Gene name	Score	E-value		Gene name	Score	E-value		Gene name	Score	E-value		Gene name	Score	E-value		Gene name	Score	E-value		Gene name	Score	E-value
SAP2	210	6e-65		SAP4	201	5e-61		SAP8	187	5e-56		SAP8	187	4e-56		SAP3	188	7e-55		SAP9	343	5e-112		SAP9	225	3e-67
SAP6	205	9e-63		SAP8	199	2e-60		SAP3	183	2e-54		SAP5	186	2e-55		SAP2	176	3e-50		SAP8	197	1e-57		SAP10	135	7e-35
SAP1	204	2e-62		SAP6	197	8e-60		SAP2	181	1e-53		SAP6	184	1e-54		SAP6	168	2e-47		SAP10	180	4e-51		SAP8	130	1e-33
SAP4	203	5e-62		SAP2	187	5e-56		SAP6	174	7e-51		SAP4	183	2e-54		SAP4	165	3e-46		SAP7	166	5e-45		SAP6	127	3e-32
SAP5	199	2e-60		SAP5	186	2e-55		SAP4	173	1e-50		SAP3	172	2e-50		SAP1	163	8e-46		SAP4	162	7e-45		SAP4	124	2e-31
SAP3	193	2e-58		SAP3	182	3e-54		SAP1	172	1e-50		SAP2	171	6e-50		SAP5	154	2e-42		SAP1	160	3e-44		SAP5	119	1e-29
SAP8	189	1e-56		SAP1	179	4e-53		SAP5	168	1e-48		SAP1	169	3e-49		SAP8	149	2e-40		SAP3	160	4e-44		SAP3	118	1e-29
SAP10	171	2e-49		SAP10	157	3e-44		SAP7	139	5e-37		SAP10	154	5e-43		SAP9	125	2e-31		SAP5	159	2e-43		SAP2	117	5e-29
SAP7	129	2e-33		SAP7	140	2e-37		SAP10	134	1e-35		SAP9	129	2e-33		SAP10	119	1e-29		SAP2	155	1e-42		SAP7	116	6e-28
SAP9	124	1e-31		SAP9	127	7e-33		SAP9	118	1e-29		SAP7	124	1e-31		SAP7	104	4e-24		SAP6	154	4e-42		SAP1	108	3e-26
Query=C. auris B9J08_005335				Query=C. auris B9J08_002149				Query=C. auris B9J08_003571				Query=C. auris B9J08_003911				Query=C. auris B9J08_003912				Query=C. auris B9J08_004888				Query=C. auris B9J08_005287
Gene name	Score	E-value		Gene name	Score	E-value		Gene name	Score	E-value		Gene name	Score	E-value		Gene name	Score	E-value		Gene name	Score	E-value		Gene name	Score	E-value
SAP9	189	8e-53		YPS7	218	2e-63		ARP1	80	8e-17		SAP9	170	5e-47		SAP9	197	4e-57		SAP8	171	4e-50		SAP5	174	3e-51
SAP8	145	3e-38		SAP9	50	6e-07		SAP1	49	7e-07		SAP10	137	8e-36		SAP10	119	1e-29		SAP10	162	2e-46		SAP4	172	2e-50
SAP2	137	1e-35		SAP4	48	2e-06		SAP10	47	2e-06		SAP3	115	2e-28		SAP2	114	2e-28		SAP5	161	3e-46		SAP6	172	3e-50
SAP1	135	1e-34		SAP5	42	0.0001		SAP8	44	2e-05		SAP1	111	3e-27		SAP8	113	9e-28		SAP3	154	1e-43		SAP2	161	2e-46
SAP7	130	3e-32		SAP8	41	0.0003		SAP2	43	4e-05		SAP8	108	4e-26		SAP6	112	2e-27		SAP1	152	5e-43		SAP3	154	1e-43
SAP6	122	1e-30		SAP1	40	0.0006		SAP3	42	0.0001		SAP2	102	3e-24		SAP4	107	1e-25		SAP6	152	1e-42		SAP8	146	1e-40
SAP3	121	3e-30		SAP6	39	0.0009		SAP4	39	0.0008		SAP6	102	5e-24		SAP3	105	2e-25		SAP4	150	3e-42		SAP1	145	1e-40
SAP4	120	7e-30		SAP2	39	0.001		SAP7	39	0.001		SAP5	96	5e-22		SAP5	102	7e-24		SAP2	149	8e-42		SAP10	145	8e-40
SAP5	119	2e-29		SAP7	38	0.003		SAP5	38	0.002		SAP4	95	1e-21		SAP1	95	1e-21		SAP7	134	2e-35		SAP7	123	2e-31
SAP10	73	3e-14		SAP10	35	0.022		SAP9	37	0.003		SAP7	89	3e-19		SAP7	90	1e-19		SAP9	93	4e-21		SAP9	113	5e-28
